# Supplementary material for: Assessing the Physiological Relevance of Cough Simulators for Respiratory Droplet Dispersion
Source: J Clin Med. 2020 Sep 17;9(9):3002. doi: 10.3390/jcm9093002 (PMC7564804; doi:10.3390/jcm9093002)
Supplement: Supplementary file 1 [file jcm-09-03002-s001.zip]

Archive with 15 entries (14 files):
- Supplemental Material/
- Supplemental Material/.DS_Store
- __MACOSX/Supplemental Material/._.DS_Store
- Supplemental Material/Figure S1.pdf
- __MACOSX/Supplemental Material/._Figure S1.pdf
- Supplemental Material/Figure S2.tif
- __MACOSX/Supplemental Material/._Figure S2.tif
- Supplemental Material/Figure S3.tif
- __MACOSX/Supplemental Material/._Figure S3.tif
- Supplemental Material/Figure S4.tif
- __MACOSX/Supplemental Material/._Figure S4.tif
- Supplemental Material/Movie S1.mp4
- __MACOSX/Supplemental Material/._Movie S1.mp4
- Supplemental Material/Supplementary Figure Captions.pdf
- __MACOSX/Supplemental Material/._Supplementary Figure Captions.pdf
